# Supplementary material for: Gene.iobio: an interactive web tool for versatile, clinically-driven variant interrogation and prioritization
Source: Sci Rep. 2021 Oct 13;11:20307. doi: 10.1038/s41598-021-99752-5 (PMC8514592; doi:10.1038/s41598-021-99752-5)
Supplement: Supplementary file 1 — Supplementary Table 1. [file 41598_2021_99752_MOESM1_ESM.xlsx]

## Sheet: Sheet1
Task	gene.iobio	External
regional coverage	coverage track and variant quality visualizations	samtools (command line) or IGV viewing
depth at variant	variant quality visualization	bcftools (command line) w/ manual inspection of vcf record
allele balance, ref/alt counts	inheritance/pedigree visualization	bcftools (command line) w/ manual inspection of vcf record
read level support for variants	integrated IGV viewer	external launching of IGV w/ manual file loading
population frequency in gnomAD	variant annotation metrics	external referencing/matching alleles on website
REVEL predictions	variant annotation metrics	command line querying of REVEL file
known pathogenic variation in ClinVar	variant annotation metrics	external referencing/matching alleles on website
amino acid conservation	variant annotation metrics	external referencing on website, UCSC or otherwise
nucleotide conservation	variant annotation metrics	external referencing on website, UCSC or otherwise
variant calling	integrated on-demand Freebayes calling	Freebayes (command line) run on local region or entire file
gene:phenotype associations	integrated Phenolyzer searching	external running on website or command line
saved analysis state	export/import saved analysis json	not possible
findings report	export findings pdf	manual entry into word processor
false positives	allele balance visualizations	bcftools (command line) w/ manual inspection of vcf record and viewing in IGV
false negatives	allele balance visualizations	bcftools (command line) w/ manual inspection of vcf record and viewing in IGV
Mendelian violations	allele balance visualizations	bcftools (command line) w/ manual inspection of vcf record and viewing in IGV
Supplemental Table 1: A comparison of common bioinformatics and analysis tasks accomplished using gene.iobio versus external approaches. gene.iobio allows the user to accomplish these tasks within a visual and interactive web app, as opposed to using external command line tools.
